# Supplementary material for: Joint Association of Dietary Protein Intake and Eating Habits with the Risk of Gestational Diabetes Mellitus: A Case-Control Study
Source: Nutrients. 2023 Oct 11;15(20):4332. doi: 10.3390/nu15204332 (PMC10610363; doi:10.3390/nu15204332)
Supplement: Supplementary file 1 [file nutrients-15-04332-s001.zip]

Archive with 1 entries (1 files):
- nutrients-2613979-supplementary.pdf
